# Supplementary material for: Adefovir Dipivoxil as a Therapeutic Candidate for Medullary Thyroid Carcinoma: Targeting RET and STAT3 Proto-Oncogenes
Source: Cancers (Basel). 2023 Apr 5;15(7):2163. doi: 10.3390/cancers15072163 (PMC10093259; doi:10.3390/cancers15072163)
Supplement: Supplementary file 1 [file cancers-15-02163-s001.zip]

Archive with 1 entries (1 files):
- cancers-2300890 - supplementary.pdf
